# Supplementary material for: Influence of Malnutrition on Outcome after Hip Fractures in Older Patients
Source: J Pers Med. 2023 Jan 3;13(1):109. doi: 10.3390/jpm13010109 (PMC9862302; doi:10.3390/jpm13010109)
Supplement: Supplementary file 1 [file jpm-13-00109-s001.zip]

Archive with 1 entries (1 files):
- jpm-2147244-supplementary.pdf
